# Supplementary material for: Metabolomics study of treatment response to conbercept of patients with neovascular age-related macular degeneration and polypoidal choroidal vasculopathy
Source: Front Pharmacol. 2022 Sep 19;13:991879. doi: 10.3389/fphar.2022.991879 (PMC9527301; doi:10.3389/fphar.2022.991879)
Supplement: Supplementary file 1 [file Table2.XLSX]

## Sheet: Sheet1
Metabolite Set	Total	Hits	Expect	P value	Holm P	FDR	Details
LPC	79	8	0.0227	7.16e-19	5.24e-16	5.24e-16	View
Diacylglycerophosphocholines	1300	13	0.372	6.96e-17	5.08e-14	2.54e-14	View
Branched Fatty Acids	372	6	0.107	1.4e-09	1.02e-06	3.42e-07	View
1-alkyl,2-acylglycerophosphoethanolamines	62	3	0.0178	8.41e-07	0.000613	0.000154	View
Unsaturated Fatty Acids	267	4	0.0768	1.2e-06	0.000873	0.000175	View
1-alkyl,2-acylglycerophosphocholines	115	3	0.0331	5.43e-06	0.00395	0.000662	View
Unsaturated Fatty Acids	911	5	0.262	6.96e-06	0.00504	0.000674	View
Monoalkylglycerophosphocholines	14	2	0.00402	7.37e-06	0.00534	0.000674	View
Monoacylglycerophosphocholines	46	2	0.0132	8.33e-05	0.0603	0.00677	View
Oxidized glycerophosphoethanolamines	52	2	0.0149	0.000107	0.077	0.0078	View
PC	1980	4	0.569	0.00257	1	0.171	View
Sphingoid base 1-P	10	1	0.00287	0.00287	1	0.175	View
O-LPC	17	1	0.00489	0.00488	1	0.274	View
Saturated Fatty Acids	38	1	0.0109	0.0109	1	0.567	View
Chol. esters	86	1	0.0247	0.0244	1	1	View
Diacylglycerophosphoethanolamines	972	1	0.279	0.244	1	1	View
O-PC	1040	1	0.3	0.26	1	1	View
