# Supplementary material for: Metabolomics study of treatment response to conbercept of patients with neovascular age-related macular degeneration and polypoidal choroidal vasculopathy
Source: Front Pharmacol. 2022 Sep 19;13:991879. doi: 10.3389/fphar.2022.991879 (PMC9527301; doi:10.3389/fphar.2022.991879)
Supplement: Supplementary file 2 [file Table1.XLSX]

## Sheet: Sheet1
No.	Differential Metabolites	AUC	FDR	Log2 FC
1	LPC 18:0 sn-1	0.89626	2.6498e-18	0.45145
2	LPC 16:0 sn-1	0.89169	5.3206e-17	0.44873
3	LPC 16:0 sn-2	0.8764	8.1542e-16	0.45446
4	PC 38:6	0.83185	1.706e-12	0.46519
5	SM 34:1	0.82898	4.252e-12	0.38325
6	LPC 18:1 sn-1	0.82676	3.6786e-11	0.32257
7	PC 34:0	0.81931	4.7001e-11	0.38022
8	PC 34:1	0.81278	1.5614e-10	0.41487
9	PC 38:5	0.79801	3.1924e-08	0.47732
10	PC 36:3	0.79462	4.8432e-09	0.36281
11	PC O-38:6	0.78456	4.8524e-08	0.41419
12	PC 36:2	0.7839	5.4031e-09	0.48247
13	LPE 22:6 sn-1	0.78351	1.1465e-08	0.52522
14	PC O-38:5	0.77972	6.5996e-08	0.3573
15	LPC 18:2 sn-1	0.77855	5.8127e-08	0.39007
16	PE O-38:7	0.77829	2.5514e-08	0.58919
17	PC O-36:5	0.77698	4.3708e-08	0.42574
18	LPC O-16:1	0.77162	3.8656e-09	0.38193
19	PC 38:4	0.77019	3.0157e-07	0.46643
20	LPC 16:1 sn-1	0.76653	1.7012e-08	0.4592
21	PE O-36:5	0.76653	8.5141e-08	0.54597
22	LPC 15:0 sn-2	0.7647	1.0747e-06	0.47542
23	PC 34:2	0.76457	2.7762e-08	0.46197
24	PC O-36:4	0.76339	2.415e-07	0.40076
25	LPC 22:6 sn-1	0.76222	3.2986e-08	0.56955
26	PC 36:4	0.76104	8.6896e-07	0.45061
27	LPC 16:1 sn-2	0.75804	7.0511e-08	0.47895
28	PC 33:1	0.75777	1.1059e-05	0.45947
29	PC 38:7	0.75372	1.1041e-06	0.53424
30	PC 35:3	0.74628	6.2538e-05	0.31857
31	PE O-38:6	0.74288	3.121e-07	0.50283
32	LPC 20:4 sn-1	0.74066	2.088e-06	0.43987
33	SM 36:1	0.7404	9.4226e-06	0.28284
34	PC 35:2	0.73569	2.7104e-06	0.35279
35	LPC 14:0 sn-2	0.72877	1.3972e-06	0.5864
36	LPC 18:3 sn-1	0.72825	4.5009e-05	0.36731
37	LPC 18:0 sn-2	0.7255	1.5614e-05	0.32198
38	LPC 14:0 sn-1	0.72537	1.2765e-06	0.53015
39	FFA 18_0	0.72171	4.7501e-05	0.30651
40	LPC 15:0 sn-1	0.71884	1.6805e-05	0.359
41	Dl-Lactic acid	0.71583	2.0607e-05	0.42502
42	LPE 16:1	0.71557	2.7173e-05	0.58936
43	Uridine	0.71557	2.1549e-05	0.39718
44	LPE 20:4 sn-1	0.71205	0.00011285	0.3143
45	FFA 17_1	0.71178	9.0913e-05	0.33043
46	PE O-34:3	0.71074	6.3287e-05	0.4254
47	FFA 14_0	0.70512	0.00051841	0.41648
48	LPE 16:0	0.70251	4.7699e-06	0.34803
49	LPC 22:5 sn-1	0.70172	3.1146e-05	0.52897
50	PC O-34:2	0.7012	2.3211e-05	0.43803
51	FFA 20_0	0.69846	0.0011303	0.12497
52	LPE 18:0 sn-1	0.69741	9.5771e-06	0.35768
53	PC 32:1	0.69702	0.00096184	0.37589
54	PC 36:5	0.69663	0.0003337	0.49557
55	carnitine C14:3	0.69441	0.0010218	0.6287
56	FFA 16_0	0.69402	0.00071704	0.16538
57	LPC O-16:0	0.6931	4.801e-05	0.31687
58	FFA 18_4	0.6914	0.00035507	0.15497
59	LPC 18:3 sn-2	0.68997	0.00032596	0.43286
60	LPC 18:1 sn-2	0.68984	0.00060852	0.22451
61	LPC 20:5	0.68814	0.0004052	0.75113
62	Phosphoric acid	0.68788	0.00080231	0.22825
63	LPC 17:0	0.6867	6.5921e-05	0.31609
64	LPC 18:2 sn-2	0.68657	0.00053693	0.33682
65	FFA 15_0	0.68644	9.1201e-05	0.2368
66	LPE 20:5 sn-1	0.68304	0.0004411	0.80402
67	PE 38:6	0.68069	4.1925e-05	0.46116
68	Sphingosine-1-phosphate	0.67573	0.001435	-0.26677
69	LPC O-18:1	0.67324	0.00058191	0.24619
70	LPC P-18:0	0.67246	0.00081047	0.28435
71	LPE 20:4 sn-2	0.67194	0.00076664	0.24321
72	FFA 20_1	0.67128	0.00020107	0.32868
73	3-Hydroxybutyrate	0.66985	0.0012901	0.53225
74	FFA 16_1	0.66645	0.0030181	0.53904
75	FFA 18_1	0.66645	0.00042849	0.24604
76	FFA 14_1	0.66279	0.0021186	0.68862
77	FFA 17_0	0.65783	0.002257	0.17925
78	PC 30:0	0.65547	0.0025768	0.41423
79	LPE 22:4 sn-1	0.65495	0.001396	0.39249
80	FFA 19_1	0.65404	0.00079143	0.2559
81	D-Phenylalanine	0.65234	0.0012132	0.15402
82	FFA 18_2	0.65182	0.00075023	0.27411
83	LPE 18:0 sn-2	0.64489	0.0011997	0.30975
84	PE 34:2	0.63875	0.0018101	0.37189
85	FFA 16_2	0.63653	0.0031578	0.47884
Abbreviations: AUC, area under the receiver operating characteristic curves; FDR, false discovery rate; FC, fold change.
